# Supplementary material for: A research note regarding "Variation in cancer risk among tissues can be explained by the number of stem cell divisions"
Source: F1000Res. 2016 Nov 10;5:2044. Originally published 2016 Aug 22. [Version 2] doi: 10.12688/f1000research.9448.2 (PMC5089134; doi:10.12688/f1000research.9448.2)
Supplement: R script and data to reproduce the analysis — A description of each entry is provided in the readme file. [file f1000research-5-10855-s0000.tgz]

Archive with 1 entries (1 files):
- c9bed87f-370b-469c-86af-d62255347371_Data.zip
